# Supplementary material for: Extended‐spectrum β‐lactamase‐producing Enterobacteriaceae from ready‐to‐eat foods: Genetic diversity and antibiotic susceptibility
Source: Food Sci Nutr. 2023 Jun 27;11(9):5565–72. doi: 10.1002/fsn3.3513 (PMC10494609; doi:10.1002/fsn3.3513)
Supplement: Supplementary file 1 — Table S1. [file FSN3-11-5565-s001.xls]

## Sheet: Sheet1
No.	Strains	Species	sources	β-lactamase phenotypes	ST	adk	fumC	gyrB	icd	mdh	purA	recA
1	ECO1	E.coli	Deli meat	CTX-M+TEM	28	13	21	13	22	17	14	15
2	ECO2	E.coli	Deli meat	CTX-M+OXA+SHV+TEM	6447	10	404	57	8	7	18	6
3	ECO3	E.coli	Cold vegetable dishes in sauce	OXA+TEM	5202	10	7	4	478	12	8	194
4	ECO4	E.coli	Deli meat	CTX-M+TEM	6466	64	11	5	8	7	8	2
5	ECO5	E.coli	Cold vegetable dishes in sauce	SHV	5757	63	29	3	1	21	23	7
6	ECO6	E.coli	Fried rice	SHV+TEM	9168	503	4	4	16	24	8	14
7	ECO7	E.coli	Deli meat	CTX-M+SHV+TEM	5301	64	7	1	1	8	241	6
8	ECO8	E.coli	Deli meat	SHV+TEM	8959	87	34	155	291	80	1	2
9	ECO9	E.coli	Deli meat	CTX-M+SHV+TEM	6650	13	14	19	36	23	11	478
10	ECO10	E.coli	Deli meat	SHV+TEM	5490	170	40	93	13	17	403	166
11	ECO11	E.coli	Deli meat	CTX-M	9317	11	63	7	1	808	7	7
12	ECO12	E.coli	Cold vegetable dishes in sauce	SHV+TEM	66	6	22	20	6	5	5	2
13	ECO13	E.coli	Fried rice	SHV+TEM	6761	9	6	15	131	24	7	2
14	ECO14	E.coli	Fried rice	SHV+TEM	8563	13	96	10	13	735	25	25
15	ECO15	E.coli	Cold vegetable dishes in sauce	CTX-M+SHV+TEM	9636	943	7	4	8	12	8	2
16	ECO16	E.coli	Deli meat	SHV+TEM	6781	10	11	4	8	8	513	2
17	ECO17	E.coli	Deli meat	TEM	30	18	22	16	23	5	15	4
18	ECO18	E.coli	Cold vegetable dishes in sauce	OXA+SHV+TEM	168	6	11	4	8	7	8	6
19	ECO19	E.coli	Fried rice	SHV	250	6	59	60	3	47	3	3
20	ECO20	E.coli	Deli meat	OXA+SHV+TEM	5092	6	11	5	278	8	8	2
21	ECO21	E.coli	Cold vegetable dishes in sauce	TEM	7098	6	29	606	18	11	8	2
22	ECO22	E.coli	Fried rice	SHV+TEM	326	63	7	5	1	8	18	7
23	ECO23	E.coli	Deli meat	CTX-M+TEM	727	64	23	1	18	11	8	6
24	ECO24	E.coli	Deli meat	SHV+TEM	288	69	59	60	3	3	3	3
25	ECO25	E.coli	Deli meat	SHV+TEM	6056	228	786	85	483	110	149	226
26	ECO26	E.coli	Deli meat	TEM	441	6	4	15	103	24	8	7
27	ECO27	E.coli	Deli meat	CTX-M+SHV+TEM	7116	6	23	608	16	9	35	6
28	ESP1	E.coli	Deli meat	SHV+TEM	4482	6	4	14	16	24	7	14
29	ESP2	E.coli	Deli meat	CTX-M	8099	6	4	4	900	24	8	14
30	ESP3	E.coli	Cold vegetable dishes in sauce	CTX-M+SHV+TEM	5798	443	271	492	198	7	214	359
31	ESP4	E.coli	Deli meat	SHV+TEM	7370	6	11	4	8	637	8	2
32	ESP5	E.coli	Cold vegetable dishes in sauce	TEM	6121	6	4	4	16	43	140	6
33	ESP6	E.coli	Deli meat	CTX-M+OXA+SHV+TEM	9584	6	65	344	1	829	13	6
34	ESP7	E.coli	Deli meat	SHV	451	56	121	1	1	8	8	20
35	ESP8	E.coli	Deli meat	SHV+TEM	857	6	6	5	26	11	13	98
36	ESP9	E.coli	Deli meat	CTX-M+TEM	5824	10	11	4	1	8	429	2
37	ESP10	E.coli	Deli meat	SHV+TEM	539	6	19	57	18	9	13	6
38	ESP11	E.coli	Deli meat	OXA+SHV+TEM	5873	6	11	4	8	460	8	2
39	ECL1	E.coli	Deli meat	CTX-M+SHV+TEM	4141	10	11	4	12	342	8	2
40	ECL2	E.coli	Deli meat	CTX-M	5985	6	4	3	18	9	8	343
41	EAE1	E.coli	Cold vegetable dishes in sauce	SHV	7452	504	734	7	58	24	1	17
42	EAE2	E.coli	Fried rice	CTX-M+OXA	4843	21	35	27	6	132	5	99
43	EAE3	E.coli	Fried rice	OXA+SHV	8236	87	331	75	919	1	2	2
44	EAE4	E.coli	Deli meat	SHV	6020	6	25	7	140	1	175	7
45	EGE1	E.coli	Deli meat	CTX-M+TEM	4277	82	552	73	456	349	332	300
46	EAM1	E.coli	Cold vegetable dishes in sauce	OXA+SHV+TEM	667	123	23	69	10	20	35	56
47	EAM2	E.coli	Deli meat	OXA+TEM	4369	6	212	4	1	5	48	7
48	EAM3	E.coli	Deli meat	SHV+TEM	6195	6	811	12	16	9	7	7
